# Supplementary material for: Common mental illness among epilepsy patients in Bahir Dar city, Ethiopia: A cross-sectional study
Source: PLoS One. 2020 Jan 23;15(1):e0227854. doi: 10.1371/journal.pone.0227854 (PMC6977727; doi:10.1371/journal.pone.0227854)
Supplement: S1 Dataset — (ZIP) [file pone.0227854.s001.zip]

Archive with 1 entries (1 files):
- Data set.sav
